# Supplementary material for: Probiotics and their beneficial effects on alcohol-induced liver injury in a rat model: the role of fecal microbiota
Source: BMC Complement Med Ther. 2022 Jun 22;22:168. doi: 10.1186/s12906-022-03643-9 (PMC9215017; doi:10.1186/s12906-022-03643-9)
Supplement: Supplementary file 4 — Additional file 4. [file 12906_2022_3643_MOESM4_ESM.zip]

Archive with 4 entries (4 files):
- Suppl Fig 4A.tif
- Suppl Fig 4B.tiff
- Suppl Fig 4C.tiff
- Suppl Fig 4D.tiff
